# Supplementary material for: Proliferation, Migration and Invasion of Breast Cancer Cell Lines Are Inhibited by 1,5-Disubstituted Tetrazol-1,2,3-triazole Hybrids through Interaction with p53
Source: Molecules. 2023 Nov 15;28(22):7600. doi: 10.3390/molecules28227600 (PMC10673467; doi:10.3390/molecules28227600)
Supplement: Supplementary file 1 [file molecules-28-07600-s001.zip]

Archive with 1 entries (1 files):
- molecules-2646020-supplementary.pdf
